# Supplementary material for: The effects of knee extensor moment biofeedback on gait biomechanics and quadriceps contractile behavior
Source: PeerJ. 2020 Jul 8;8:e9509. doi: 10.7717/peerj.9509 (PMC7353917; doi:10.7717/peerj.9509)
Supplement: Supplemental Information 1 — Individual subject data for peak knee extensor moment, knee joint angle, vertical ground reaction force, muscle-tendon unit length, muscle fascicle length, and muscle fascicle orientation are included. [file peerj-08-9509-s001.xlsx]

## Sheet: Raw
BF condition	-40			-20			norm			20			40
variable	pKEM	vGRF at pKEM	KFE	pKEM	vGRF at pKEM	KFE	pKEM	vGRF at pKEM	KFE	pKEM	vGRF at pKEM	KFE	pKEM	vGRF at pKEM	KFE
unit	Nm/kg	N/kg	degrees	Nm/kg	N/kg	degrees	Nm/kg	N/kg	degrees	Nm/kg	N/kg	degrees	Nm/kg	N/kg	degrees
sub01	0.26395	97.1847	5.6761	0.341	97.9611	7.4529	0.36015	96.8124	10.926	0.54825	105.514	10.3389	0.60945	108.547	14.3648
sub02	0.12915	109.669	9.0937	0.28735	104.968	11.5211	0.3964	106.623	14.127	0.50175	105.083	15.2481	0.6209	108.868	16.6418
sub03	0.30405	111.663	10.948	0.45885	112.538	13.6012	0.6723	107.778	14.7149	0.8224	114.789	16.2352	0.95365	119.051	17.2729
sub04	0.38235	118.385	12.8235	0.4988	119.321	13.8143	0.68615	115.955	18.4658	0.8563	122.905	23.6705	1.12045	127.951	27.4182
sub05	0.42875	120.017	17.1991	0.68075	120.32	20.6824	0.81265	118.654	23.1251	1.11915	125.604	25.7668	1.3174	126.128	26.3977
sub06	0.1935	115.516	8.7721	0.30595	122.001	11.6937	0.5057	121.152	17.3357	0.7112	131.998	23.0341	0.85655	138.316	22.8501
sub07	0.23895	123.556	8.4053	0.40575	102.903	10.6326	0.60435	100.876	16.7623	0.73065	106.35	20.098	0.90615	107.053	25.9405
sub08	0.2909	125.576	11.2737	0.44485	111.406	15.3516	0.5973	108.69	20.0864	0.7689	111.236	23.126	0.9119	109.518	25.278
sub09	0.38245	116.066	14.5087	0.6091	113.008	15.9057	0.8825	114.972	17.6028	0.92115	121.443	18.7692	1.09935	129.615	22.8859
sub10	0.2558	121.278	9.3019	0.542	110.715	13.2389	0.71035	112.673	19.366	1.0989	118.71	22.7219	1.1413	119.676	23.5448
sub11	0.50255	114.483	10.2086	0.5948	104.673	12.6751	0.64055	104.423	12.6752	0.94895	110.037	15.1074	1.1123	117.982	17.5718
Mean	0.306582	115.763	10.7464	0.469927	110.892	13.3245	0.6244	109.873	16.8352	0.820691	115.788	19.4651	0.968127	119.337	21.8333
StDev	0.108774	7.83141	3.17205	0.129287	7.71778	3.36585	0.159012	7.56788	3.52272	0.198247	9.02373	4.7489	0.21956	10.3028	4.55542
	Right VL outcomes reported as change from heelstrike to instant of pKEM
BF condition	-40			-20			norm			20			40
variable	MTU length	fascicle length	fascicle pen.	MTU length	fascicle length	fascicle pen.	MTU length	fascicle length	fascicle pen.	MTU length	fascicle length	fascicle pen.	MTU length	fascicle length	fascicle pen.
unit	cm	cm	degrees	cm	cm	degrees	cm	cm	degrees	cm	cm	degrees	cm	cm	degrees
sub01	0.45	-0.15313	0.23	0.58	2.75909	1.66	0.86	0.453885	1.45	0.77	-2.16136	5.07	1.06	3.98036	2.74
sub02	0.69	-0.96292	4.09	0.8	-2.7781	3.51	1.03	-4.05567	8.64	1.1	-0.03013	2.44	1.18	-0.183315	3.15
sub03	0.93	0.77432	-2.82	1.13	0.496735	-2.68	1.21	0.070765	-0.71	1.31	0.511565	-0.3	1.38	1.40706	-0.71
sub04	0.87	0.29717	-2.96	0.97	-0.640395	0.78	1.28	-0.91837	0.44	1.61	0.251195	-3.21	1.72	0.54137	-1.01
sub05	1.37	0.33445	-0.54	1.62	-0.510775	5.77	1.8	-0.03998	2.42	1.91	-0.080815	5.92	1.75	0.15486	6.43
sub06	0.59	-0.642925	0.94	0.77	-2.94326	3.94	1.15	-2.73919	2.25	1.49	-1.33935	6.56	1.47	-3.09622	3.2
sub07	0.63	0.669325	-1.59	0.76	0.29855	-0.3	1.14	0.80104	-0.38	1.34	3.07156	-1.41	1.54	-0.571385	0.66
sub08	0.81	-1.08918	4.82	1.08	0.541235	2.11	1.4	-5.44532	5.2	1.52	-0.04714	2.61	1.54	-0.70159	4.91
sub09	1.12	-0.47589	0.26	1.23	-4.62538	7.69	1.36	-3.88352	7.04	1.36	-2.543	4.92	1.54	-0.428995	3.72
sub10	0.61	0.418965	2.17	0.83	0.865835	0.47	1.21	1.45349	0.95	1.26	1.66007	2.44	1.32	0.97484	1.82
sub11	0.71	0.05333	3.43	0.87	0.79619	2.06	0.88	-0.04993	6.8	1	0.966035	2.25	1.12	2.51666	3.59
Mean	0.798182	-0.0705895	0.73	0.967273	-0.521843	2.27364	1.21091	-1.3048	3.1	1.33364	0.0235132	2.48091	1.42	0.417603	2.59091
StDev	0.264757	0.644057	2.66665	0.286778	2.12309	2.88031	0.261513	2.31884	3.26416	0.309525	1.62432	3.10566	0.230955	1.84739	2.26453
